# Supplementary material for: Spatial and temporal distribution characteristics and geographic contexts of civilized villages in China
Source: PLoS One. 2024 Jun 24;19(6):e0305591. doi: 10.1371/journal.pone.0305591 (PMC11195978; doi:10.1371/journal.pone.0305591)
Supplement: S1 Table — (XLSX) [file pone.0305591.s001.xlsx]

## Sheet: Sheet1
District	2005	2008	2011	2014	2017	2020
Hebei	20	26	36	52	71	94
Sichuan	20	20	39	54	68	93
Shandong	17	20	31	32	73	97
Jiangsu	11	10	23	33	72	96
Zhejiang	8	12	24	37	70	94
Henna	12	15	33	33	65	87
Hubei	3	7	24	31	60	80
Guizhou	10	15	25	35	51	68
Hunan	8	10	23	24	58	77
Shanxi	16	17	28	24	47	66
Jiangxi	4	12	26	27	53	71
Yunnan	8	14	23	38	45	60
Anhui	2	4	27	18	55	73
Guangdong	7	11	19	19	49	65
Heilongjiang	11	13	16	27	43	49
Liaoning	7	6	14	20	43	58
Fujian	5	5	15	17	45	60
Jiangxi	9	11	20	21	36	48
Jilin	8	9	16	16	39	52
Chongqing	6	5	17	23	35	48
Shaanxi	12	17	30	12	26	36
Xinjiang	6	6	18	18	33	49
Gansu	3	2	22	17	28	42
Inner Mongolia	6	4	15	15	27	38
Tianjin	3	3	7	13	23	29
Hainan	5	3	8	12	22	27
Beijing	5	6	9	9	20	27
Shanghai	4	1	7	8	22	29
Ningxia	4	4	8	8	14	19
Qinghai	4	4	8	4	15	21
Xizang	1	3	8	4	15	19
Total	245	295	619	701	1323	1772
